# Supplementary material for: DFT and TD-DFT Investigations for the Limitations of Lengthening the Polyene Bridge between N,N-dimethylanilino Donor and Dicyanovinyl Acceptor Molecules as a D-π-A Dye-Sensitized Solar Cell
Source: Int J Mol Sci. 2024 May 21;25(11):5586. doi: 10.3390/ijms25115586 (PMC11172313; doi:10.3390/ijms25115586)
Supplement: Supplementary file 1 [file ijms-25-05586-s001.zip]

Archive with 1 entries (1 files):
- ijms-3011105-supplementary.pdf
